# Supplementary material for: Exploring Community Co-Creation in Tree Planting and Heat-Related Health Interventions: A Qualitative Study
Source: Int J Environ Res Public Health. 2025 Jun 4;22(6):896. doi: 10.3390/ijerph22060896 (PMC12193202; doi:10.3390/ijerph22060896)
Supplement: Supplementary file 1 [file ijerph-22-00896-s001.zip]

Archive with 1 entries (1 files):
- ijerph-3592903-supplementary.pdf
